# Supplementary material for: Lipid Peroxidation in Algae Oil: Antagonist Effects of Natural Antioxidants
Source: Molecules. 2022 Jul 12;27(14):4453. doi: 10.3390/molecules27144453 (PMC9323734; doi:10.3390/molecules27144453)
Supplement: Supplementary file 1 [file molecules-27-04453-s001.zip]

Archive with 1 entries (1 files):
- molecules-1702994-supplementary.pdf
